# Supplementary material for: Successive Short- and Long-Range Magnetic Ordering in Ba2Mn3(SeO3)6 with Honeycomb Layers of Mn3+ Ions Alternating with Triangular Layers of Mn2+ Ions
Source: Materials (Basel). 2023 Mar 28;16(7):2685. doi: 10.3390/ma16072685 (PMC10095995; doi:10.3390/ma16072685)
Supplement: Supplementary file 1 [file materials-16-02685-s001.zip]

Archive with 1 entries (1 files):
- materials-2287877-supplementary.pdf
